# Supplementary material for: Long-Term Changes to the Microbiome, Blood Lipid Profiles and IL-6 in Female and Male Swedish Patients in Response to Bariatric Roux-en-Y Gastric Bypass
Source: Nutrients. 2024 Feb 9;16(4):498. doi: 10.3390/nu16040498 (PMC10891850; doi:10.3390/nu16040498)
Supplement: Supplementary file 1 [file nutrients-16-00498-s001.zip]

Archive with 2 entries (2 files):
- Figure S1. Visual abundance of gut microbiome._Nutrients.pdf
- Supplementary Table S1 Sampling schedule.xlsx
